# Supplementary material for: Maternal paraben exposure triggers childhood overweight development
Source: Nat Commun. 2020 Feb 11;11:561. doi: 10.1038/s41467-019-14202-1 (PMC7012887; doi:10.1038/s41467-019-14202-1)
Supplement: Supplementary file 4 — Source Data [file 41467_2019_14202_MOESM4_ESM.xlsx]

## Sheet: 1b
MSCs: Oilred
			BuP
Con			0.5µM			1 µM			10 µM
n=1	n=2	n=3	n=1	n=2	n=3	n=1	n=2	n=3	n=1	n=2	n=3
100	100	100	106.205	109.765	404.659	132.674	114.77	205.199	94.5978	156.544	338.333

## Sheet: 1c
MSCs: Cell Index
				BuP
time(days)	EtOH			0.5 µM			1 µM			10 µM
	n=1	n=2	n=3	n=1	n=2	n=3	n=1	n=2	n=3	n=1	n=2	n=3
1	0.6786	0.796	0.9948	0.7997	0.9072	0.8423	0.7687	0.8856	0.973	0.7136	0.8767	0.8613
2	1.1928	1.118	1.5861	1.1441	1.5869	0.9451	1.0717	1.5305	1.1261	0.9959	1.513	0.9402
3	1.3753	1.3396	1.9612	1.4738	1.9792	1.1627	1.3401	1.8965	1.3263	1.263	1.8295	1.1302
4	1.4301	1.4138	1.9017	1.405	1.825	0.9158	1.33	1.835	0.9711	1.234	1.6568	0.7668
5	1.2204	1.3927	1.7713	1.422	1.7521	0.8865	1.3565	1.7904	0.9403	1.3119	1.8248	0.7854
6	0.9563	1.3375	1.4134	1.2021	1.3999	0.8748	1.1683	1.4974	0.9675	1.1515	1.5051	0.7609
7	0.8497	1.178	1.0689	1.0315	1.0356	0.8791	0.953	1.1136	1.0142	0.9751	1.0281	0.8262
8	0.8527	1.0718	1.0299	1.0013	1.0462	0.8327	0.9997	1.1431	0.9296	0.9808	1.1163	0.7742
9	0.7576	0.9293	0.8453	0.8855	0.853	0.7305	0.8886	0.9639	0.7639	0.879	0.8859	0.69
10	0.7293	0.6942	0.7594	0.7632	0.7795	0.7133	0.7596	0.884	0.7346	0.779	0.853	0.6573

## Sheet: 1d
MSCs: PCR
				BuP
	EtOH			0.5 µM			1 µM			10 µM
	n=1	n=2	n=3	n=1	n=2	n=3	n=1	n=2	n=3	n=1	n=2	n=3
LEP	1	1	1	0.1595	0	0.2968	0.1917	0	0.2794	0.3171	0	0.1773
ADIPOQ	1	1	1	1.245	0.9708	3.952	1.16	1.258	3.59	1.381	1.246	2.509
PPARγ	1	1	1	1.124	1.113	1.26	1.267	0.9871	1.013	1.21	0.9853	1.228

## Sheet: 1e 
MSCs: ELISA
				BuP
	EtOH			0.5 µM			1 µM			10 µM
	n=1	n=2	n=3	n=1	n=2	n=3	n=1	n=2	n=3	n=1	n=2	n=3
LEP	1	1	1	0.928203	1.12787	1.84991	1.28719	0.692167	1.06802	0.836208	0.651954	0.665995
ADIPOQ	1	1	1	3.08556	1.62968	3.38045	2.54729	1.56082	5.9693	3.25191	2.21093	6.93756

## Sheet: 2a
Female
	CON													nBuP
weeks	1	2	3	4	5	6	7	8	9	10	11	12		1	2	3	4	5	6	7	8	9	10	11	12
weight	4.81	5.93	8.03	11.275	13.89	14.91	16.27	17.395	18.675	19.91	19.605	19.91		7.55	9.14	12.115	15.575	17.685	18.96	19.73	20.695	21.125	21.925	22.89	24.705
	4.635	6.745	8.245	12.635	14.8	18.1	19.35	18.965	19.685	20.535	20.1	22.21		8.42	10.24	9.75	11.86	16.785	20.515	21.055	21.72	22.475	22.655	24.31	22.935
	4.57	6.735	6.74	6.405	10.595	11.445	12.865	15.185	16.465	18.55	18.855	19.77		9.79	12.085	14.21	18.225	19.89	21.265	22.005	22.97	24.51	25.07	25.285	26.13
	3.85	3.65	4.85	8.85	12.2	14	15.3	16.85	17.65	19.415	19.97	19.835		6.69	8.385	10.85	15.06	17.1	18.545	19.33	20.17	20.97	20.93	21.54	22.255
	3.7	2.95	4.7	7.65	12.35	13.7	15.55	16.75	17.9	19.4	19.625	20.11		7	10.6	13.1	16.76	18.975	20.1	21.25	21.95	23	23.95	24.4	24.5
	4.95	7.25	9.65	12.65	14.7	17.2	19.35	20.35	20.95	21	21.05	22.15		4.1	8.35	10.9	13.65	16.3	17.75	18.75	20.15	21.35	23.4	23.85	23.65
	4.7	7.2	9.95	13.1	14.55	16.94	18.85	19.9	21.1	21.05	21.1	20.75		4.4	8.6	11.3	14.35	17.5	18.15	19.1	20.6	21.25	23.88	24.5	24.3
	4.1	5.65	8.3	11.35	13.05	15.7	17.65	18.2	19.2	19.05	19.05	19.6		4.9	9.45	11.7	14.75	17.95	19.35	20.1	20.8	21.75	24.445	23.85	23.7
	5.05	7.45	10.1	13.05	16.6	17.4	19.65	20.6	20.65	20.05	20.4	21.1		7.05	10.55	12.75	16.45	18.55	19.7	22.25	20.5	22.35	22.5	23	23.6
	4.4	5.8	8.2	11.85	15.2	16.7	19.15	19.85	20.8	22.15	22.5	22.7		7.2	10.7	12.75	16.75	19.7	21.15	22.65	22.95	24.1	25.1	25.15	25.3
	5.9	7.45	10.15	13.4	16.2	17.65	18.55	19.5	20.9	23.4	24.75	24.25		7.65	10.9	12.85	17.25	20.1	21.25	21.15	21.9	23.65	24.4	24.85	25.8
	5.8	7.85	10.35	13.85	16.5	17.65	19.85	20.4	21.55	23.4	23.3	23.4		5.15	8.5	10.45	13.45	16.95	18.65	20.35	21.05	20.6	22.55	23.6	23.65
	4.65	8.8	13	15.85	17.55	18.85	20.05	21.1	21.45	21.55	21.8	22.3		6.8	9.75	13.25	16.9	19.75	20.3	21.2	21.4	21.75	23.15	23.35	24.75
	3.9	7.55	9.75	12.8	15.6	17.25	18.7	19.75	20.35	20.45	21.1	21.15		7.05	9.85	13.2	16.7	19.25	19.8	20.95	21.8	22.2	22.85	23.25	24.45
	4.45	6.9	8.55	11.5	15.75	17.4	17.815	19.25	19.7	19.8	20.7	21.3		6.8	9.4	12.3	16.4	19.15	20.45	21.05	21.1	21.65	22.25	23.35	24.1
	5.4	7.1	9.4	12.8	16.2	17.7	19.25	20.5	21.25	21.15	21.7	21.75		6.9	9.4	12.9	17.25	19.65	21.55	22.25	22.7	23.05	23.75	24.7	25
	5.4	8.2	11.6	15.3	17.65	19.2	19.9	20.9	21.05	22.35	21.5	22.15
	5.8	8	10.7	14.55	17.05	18.15	19.35	20.55	21.35	21.5	21.45	23.2
Male
	CON													nBuP
weeks	1	2	3	4	5	6	7	8	9	10	11	12		1	2	3	4	5	6	7	8	9	10	11	12
weight	5.4	7	10.1	14.8	17.8	19.25	22.25	23.8	23.75	24.7	25.35	26.15		7.82	9.845	12.425	17.76	20.115	22.295	23.37	24.04	24.27	25.425	25.49	25.95
	5.3	7.15	10.1	14.9	18.65	19.55	23.4	25.3	24.6	24.8	25.1	25.4		8.03	10	13.58	19.27	22.075	24.26	24.05	25.78	25.985	26.615	27.295	27.85
	4.7	6.9	9.2	13.75	17.6	19.35	23.1	24.7	25.3	26.8	26.8	26.65		7.95	10.21	13.78	18.885	20.53	22.325	24.76	24.675	25.69	26.46	26.66	26.9
	5.4	7.1	10.4	15.45	18.9	20.15	23.65	25.35	26.3	26.3	26.8	26.2		6.87	8.48	11.06	16.245	18.725	21.425	23.12	24.185	25.515	26.22	26.67	27.025
	6.35	8.9	13.15	17.35	20.55	21.5	24	24.7	25.4	26.5	28.3	27.8		7.35	9.025	11.82	16.64	19.345	22.295	23.8	25.725	26.965	27.72	28.425	28.9
	5.7	8.55	12.4	16.3	20.8	21.95	23.55	25.25	25.55	26.9	27.7	28.2		6.5	8.7	11.55	15.35	19.35	21.2	22.5	23.7	23.1	25.05	25.05	26.9
	4.8	7.85	10.55	14.2	18.65	20.65	23.55	24.25	25.4	25.15	25.35	26.25		6.6	9.4	13.05	17.3	21.35	22.9	23.85	25.25	25.05	27.75	27.75	28.8
	4.4	7.25	9.75	13.5	17.3	19.35	22.15	23.9	25.15	24.85	25.15	24.9		6.15	8.75	11.6	15.5	19.5	21.6	23.5	24.5	24.25	26.7	26.7	27.85
	8.4	11.75	14.75	19.85	22.45	23.85	25.35	26.1	26.45	26.3	27.3	28.1		6.85	9.5	12.7	16.4	21.15	23.9	25.5	26.35	25.95	28.35	28.35	29.1
	8.6	11.75	15.7	20	23.2	25.1	26.1	27.75	27.45	28.25	29.45	29.5		6.65	9.35	11.8	15.85	21	22	23.95	24.6	25.2	26.7	26.7	27.8
	9.2	12.4	15.7	19.35	22.15	23.8	25.35	26.9	27	27.95	28.8	29.6		7.05	10.35	13.15	18.05	22.05	24.1	26.05	26.05	28.65	29.7	29.55	30
	5.25	7.35	10.8	15.5	19.2	21.75	23.15	24.65	25.3	26.5	26.8	27.4		4.05	7.15	10.25	13.45	18.1	21.1	23.5	23.45	23.55	25	25.7	25.7
	5.6	8.05	11.8	16.55	19.45	22.05	23.75	24.7	25.65	25.95	26.3	27		6.45	9.3	12.25	12.3	15.75	19.65	22.65	23.6	24.75	25.65	26.15	28.5
	5.65	8.75	12	15.5	18.95	22	23.15	24.45	25.55	26.05	26.7	27.5		7.1	9.85	13.25	18.3	21.3	24.3	25.25	26.45	27.1	27.8	28.65	30.2
	4.9	8.45	10.75	15.55	19.75	22.3	23.55	25.55	26.7	27.85	27.39	27.68		6.3	9.6	11.85	16.555	20.455	21.6	23	24.45	26.05	26.45	28.2	29.95
	6.45	8	11.75	17.15	20.35	21.7	22.85	26.2	27.1	28.75	27.215	27.85		6.95	10.5	12.9	17.785	21.77	23.25	25.2	26.45	27.75	27.75	28.85	29.1
	8.15	10.75	15.3	21.45	23.2	25.05	26.1	27.55	28.4	29.45	28.285	25.95		6.4	9.3	12.55	17.55	19.15	22.15	24.35	26.25	26.6	28.6	29.1	29
	5.8	10.8	13.15	17.6	22.25	22.8	27.4	29.2	29.8	30.85	32.1	30.65		6.7	10.05	13.5	18	21	23.4	24.85	26.2	27.6	30.2	30.1	30
	5.15	7.75	10.35	15.7	19.65	22.1	24.05	25.6	25.7	25.45	27.3	28.05
	5.2	7.75	10.25	16.2	20.15	22.45	23.7	25.35	26.45	26.2	27.65	27.4
	5.15	7.85	10.5	16.4	19.65	21.65	23.5	24.9	25.55	25.15	26.95	27.9

## Sheet: 2b
Female
		CON	nBuP			CON	nBuP
	Fat	9.59722	13.3471		Lean	81.2034	78.0735
		10.3637	17.395			79.8206	72.4498
		13.7963	17.9012			80.463	73.5537
		12.9767	17.0258			81.6279	72.605
		12.1717	20.6827			81.2626	72.8807
		11.3679	15.155			84.7642	74.6899
		11.6116	13.6759			87.9339	77.5494
		9.79592	13.8136			82.7347	77.0339
		10.43				86.68
		11.8615				87.9339
		15.8197				82.7347
Male
		CON	nBuP			CON	nBuP
	Fat	15.3378	16.6212		Lean	81.5504	80.33
		11.0545	13.7333			83.6538	80.48
		12.2581	13.5379			82.2059	76.2116
		13.9922	11.5625			80.463	77.8667
		10.6154	12.7206			81.6279	77.6534
		12.1691	14.2143			78.3	81.8056
		13.7963	12.459			82.7402	77.3162
		12.9767	14.1724			84.1971	76.8571
		17.7	11.9081			84.9291	85.05
		10	12.2069			83.4767	86.72
		11.1673				81.9732
		10.7037				83.8255

## Sheet: 2c
Female
		CON									nBuP
	weeks	4	5	6	7	8	9	10	11		4	5	6	7	8	9	10	11
	Food intake	19.4	19.4	21.1077	16.6	20.1	18.6	17.9	20.6		21	24.6	20.2	17.5	17.4	18.85	21.9625	20.9417
		17.5	20.4	18.7385	18.0667	17.8	15.7667	15.5333	15.7667		18.8462	22	20.2	17.5	17.4	18.85	21.9625	20.9417
		18.3	20.2	18.7385	18.0667	17.8	15.7667	15.5333	15.7667		17.7	23.6	21.6	18.7688	22.8083	20.05	22.8	23.1
		18.5	19.8	18.7385	18.0667	17.8	15.7667	15.5333	15.7667		18.3	22.4	25.6	18.7688	22.8083	20.05	23.3	23.8
		16.9	18.3615	16.6	18.2	19.25	16.7	18.65	18.75		18.4154	17.1667	19.5	17.675	20.4485	18.8125	18.55	18.9
		16.9077	18.8	19.75	16.55	16.2	16.35	13.825	16.3333		17.5467	21.1273	21.4	18.2	18.3	21.7467	20.5333	19.8
		19.075	20.5	21.2	24.2	21.35	19.3667
		17.85	20.5333	20.6	19.2	20.5625	19.3667
		16.7125	20.0667	18.8	19.4	19.075	21.5833
		14.4375	20.0667	21	18.8	14.4375	17.6547
Male
		CON									nBuP
	weeks	4	5	6	7	8	9	10	11		4	5	6	7	8	9	10	11
		20.75	21.5	23.2	19.5	18.5	19.8	17.1	17.5		20.4	23.5	21.2	22.4875	19.9	24.1	21.2	23.1
		18.95	25.8	19.6	19.4	19.7	18.9	19.5	19.3		18.2	22.6	25.6	22.4875	22.8083	22.45	21.9	23.1
		18.95	17.3	27.9	19.6	20.8	22.225	17.35	20.4167		17.6	20.2	22.4	27.6	24.15	23.7417	21.2	18.9
		16.45	21.5	23.2	19.5	18.5	19.8	20.5	17.5		17.3	21.9333	21.1	20.8	25.025	23.7417	20.4	18.1
		18.2	25.8	19.6	19.4	19.7	22.4333	19.5	19.3		20.3	20.2	19.2	18.8	19.5	23.3	20.4	18.1
		16.1	21.5	23.2	19.5	25.9875	19.8	20.5	17.5		18.7	21.7	21.1	20.8	19.9	24.1	21.2	18.9
		10.4	25.8	19.6	25.55	24.6312	18.9	19.5	19.5		17.3	21.7	21.1	20.8	19.9	24.1	21.2	18.9
		20.6	21.3	23.9077	28.28	21.1	22.25	19.85	20.05		20.3	23.9	20.7	18.6	19	17.9	18.9	18.3
		17.9375	20.9	24.2308	21.7	24.6312	23.5667	18.1	18.9		17.3	21.7	19.2	20.8	19.5	23.3	20.4	18.1
		18.725	22.4	24.2308	21.7	21.1	18.9	18.1	18.9
		21.9625	24.0333	20.4167	24.4667	25.5	25.0833	20.5	19.9333

## Sheet: 2d
	GTT
Female		0 min		15 min		30 min		60 min
		CON	nBuP	CON	nBuP	CON	nBuP	CON	nBuP
		2.6	4.8	10.9	7.7	7.6	5.9	5.8	4.2
		2.7	5.1	6.3	7	6.3	5.9	3.7	5.5
		2.8	4.3	6.4	6.5	5.9	5.6	5.2	5.3
		3.3	3.6	6	5.9	5.9	5.8	4.9	4.7
		2.9	4.2	5.5	9.9	6.9	11.4	5.6	6.7
		3.3	3.3	5.8	9.6	6.9	8.4	5.8	5.4
		3.5	4.3	9.8	8.5	11.4	8.2	6.4	5.1
		4.7	3.1	11.6	5.5	9.7	4.5	4.3	3.1
		6.2	4.8	6.6	3.1	5.2	3.4	2.9	2.4
		4.1	3.8	7.6	9.2	6.1	8.7	4.5	5.2
		2.9		4.4		3.7		3.2
		3.2		7		5.4		3.2
		2.3		6.1		4.3		3.5
		3.1		7.3		5		4.3
		2.4		6		9.3		6.3
		3.4		7.8		7.3		6.6
		2.4		5.3		4.9		5.5
		2.1		7		6.8		3.5
Male		0 min		15 min		30 min		60 min
		CON	nBuP	CON	nBuP	CON	nBuP	CON	nBuP
		3.9	3.3	6.5	9.2	7.1	6.1	5.4	5.4
		2.4	2.4	4.9	10.8	7.4	7.8	5.9	5.6
		3.3	3.7	6.9	5.1	7.1	7.9	4	5.1
		3.8	3	5.8	6.7	8.1	6.2	5.3	6.9
		3.8	3.4	6.9	5.9	6.8	7.4	4.3	6.3
		3.7	3.4	6	6.6	5.4	7.2	3.2	4.6
		2.9	3.9	6.9	7.3	7.4	7.2	5.1	6.9
		3.2	4.1	7.6	7.6	5.5	8.7	5.1	5.6
		3.6	4.4	6.9	6.7	6.7	9.8	5.3	6.1
		3.6	3.1	7.8	8.4	6.1	8.7	4.8	4.8
		3.1		8.5		6.2		5.2
		3.6		9		6.7		5.9
		3.4		6.8		6.5		6
		3.2		9.5		7		5.8
		3.6		7		6.3		6

## Sheet: 2e
	ITT
Female		0 min		15 min		30 min		60 min
		CON	nBuP	CON	nBuP	CON	nBuP	CON	nBuP
		5.2	3.8	3.7	2.8	4.9	2.2	6.8	6.8
		6.1	4.9	3.9	4.1	2.8	3.8	6.8	5.1
		4.6	4.4	4.1	3.4	3.9	3.6	5.8	4.8
		5.4	5.1	2.9	4.2	3.2	3.4	3.1	5.3
		4.7	5.3	3.1	3.2	2.4	4.4	2.4	4.4
		4.7	5	1.7	3.3	2.8	3.1	4.9	6.9
		5.5	5.9	3.1	4.1	3.5	3.5	4.9	6.1
		5.9	5.7	3.1	5.6	4.6	3.9	5.3	6.6
		5	6.1	2.3	4.4	3	4.2	4.5	5.1
		5.6	6.4	4.2	4.4	4.9	3.9	5.1	5.1
		5.4		4.8		5		4.9
		5.9		3.9		4.3		5.4
		5.1		3.3		3.4		6.2
		7.2		3.9		4.1		7
		4.8		3		3.8		5
Male		0 min		15 min		30 min		60 min
		CON	nBuP	CON	nBuP	CON	nBuP	CON	nBuP
		5.1	6.2	3.9	5.9	4.4	4.4	6.1	3.9
		5.3	5.4	5.4	5.7	4.9	5	5.1	5.9
		5.6	5.3	6.5	5.3	5.6	5.4	8.4	5.6
		5.3	6.7	4.4	6.1	5.1	5.3	8.2	5.6
		5.7	7.7	3.9	5.4	4.7	5.1	8.4	5.2
		5.2	6.9	4.3	5.1	5.1	3.6	7.6	6.3
		5.8	6.7	4.7	9	4.8	4.2	7.2	6.6
		5.8	6.1	4.3	4.6	5.3	3.9	6.6	5.5
		7.3	8.1	3.1	5.6	3.8	7.4	7	5
		6.2	5.1	5.2	5.1	4.1	3.9	5.4	7.4
		6.7	5.8	5	4.9	3.8	4.2	5.7	6.3
		5.6	5.3	5.2	4.8	4.7	3.6	6.1	5.1
		6.1		4.7		3.9		6.8
		5.3		6.8		3.5		5.1
		5.7		5.7		6.7		7.9
		4.7		5.5		5.3		4.3
		5.6		4.2		4.9		4.6

## Sheet: 3b
	CON	nBuP
adipocyte area (µm2)	1838.58	2956.39
	1652.82	2457.13
	1452.01	3174.54
	1389.48	2548.74
	1196.8	2431.49
	1817.96	2741.82
	1861.02	2580.11
	1782.14	2337.61
	1491.55	3566.38
	1071.33	2766.36

[truncated: 22 more sheets: 3c, 3d, 4a, 4b, 4c, 4d, 4e, 4f, S2a, S2b, S2c, S3b, S3c, S4a, S4b, S4c, S5, S7a, S7b, S8a …]
